# Supplementary material for: Integration of 168,000 samples reveals global patterns of the human gut microbiome
Source: bioRxiv. 2023 Oct 11:2023.10.11.560955. Preprint. [Version 1] doi: 10.1101/2023.10.11.560955 (PMC10592789; doi:10.1101/2023.10.11.560955)
Supplement: Supplement 3 — Supplementary Table 2: Frequency of combinations of top-two phyla in each sample. Each row indicates the most abundant phylum in a sample, each column indicates the second-most abundant, and the cells indicate how many samples were observed with a given combination. [file media-3.tsv]

Actinobacteriota	Bacteroidota	Desulfobacterota	Firmicutes	other	Proteobacteria
Actinobacteriota	0	1022	2	8902	63	2132
Bacteroidota	1059	0	3	29070	644	2871
Desulfobacterota	2	0	0	7	0	0
Firmicutes	23537	47792	67	0	3401	13142
other	33	283	0	706	19	304
Proteobacteria	1701	2998	9	10467	485	0
