# Supplementary material for: Integration of 168,000 samples reveals global patterns of the human gut microbiome
Source: bioRxiv. 2023 Oct 11:2023.10.11.560955. Preprint. [Version 1] doi: 10.1101/2023.10.11.560955 (PMC10592789; doi:10.1101/2023.10.11.560955)
Supplement: Supplement 5 — Supplementary Table 4: Pairwise world region alpha diversity comparison. [file media-5.tsv]

	Latin America and the Caribbean	Northern Africa and Western Asia	Australia/New Zealand	Central and Southern Asia	Sub-Saharan Africa	Eastern and South-Eastern Asia
Northern Africa and Western Asia	<2.22E-16
Australia/New Zealand	<2.22E-16	5.64E-04
Central and Southern Asia	<2.22E-16	<2.22E-16	<2.22E-16
Sub-Saharan Africa	<2.22E-16	2.64E-11	6.12E-01	<2.22E-16
Eastern and South-Eastern Asia	<2.22E-16	<2.22E-16	<2.22E-16	<2.22E-16	<2.22E-16
Europe and Northern America	<2.22E-16	<2.22E-16	<2.22E-16	<2.22E-16	<2.22E-16	0.000100444
