# Supplementary material for: Integration of 168,000 samples reveals global patterns of the human gut microbiome
Source: bioRxiv. 2023 Oct 11:2023.10.11.560955. Preprint. [Version 1] doi: 10.1101/2023.10.11.560955 (PMC10592789; doi:10.1101/2023.10.11.560955)
Supplement: Supplement 11 — Supplementary Table 10: Region-level discovery rate results [file media-11.tsv]

sample_size	unique_taxa	total_reads	region
10	172	444275	Australia/New Zealand
10	154	327300	Australia/New Zealand
10	167	310798	Australia/New Zealand
10	166	384152	Australia/New Zealand
10	167	475585	Australia/New Zealand
10	163	361616	Australia/New Zealand
10	181	431816	Australia/New Zealand
10	144	280065	Australia/New Zealand
10	186	532225	Australia/New Zealand
10	177	621661	Australia/New Zealand
10	149	594150	Australia/New Zealand
10	173	318510	Australia/New Zealand
10	157	388173	Australia/New Zealand
10	171	485812	Australia/New Zealand
10	139	285508	Australia/New Zealand
10	184	375443	Australia/New Zealand
10	153	288161	Australia/New Zealand
10	143	401047	Australia/New Zealand
10	173	559191	Australia/New Zealand
10	167	523248	Australia/New Zealand
10	172	585099	Australia/New Zealand
10	148	359550	Australia/New Zealand
10	189	564118	Australia/New Zealand
10	184	332832	Australia/New Zealand
10	154	297522	Australia/New Zealand
10	156	408714	Australia/New Zealand
10	156	382858	Australia/New Zealand
10	171	341876	Australia/New Zealand
10	165	412269	Australia/New Zealand
10	143	362762	Australia/New Zealand
10	143	258763	Australia/New Zealand
10	165	355655	Australia/New Zealand
10	173	373671	Australia/New Zealand
10	184	436595	Australia/New Zealand
10	148	470419	Australia/New Zealand
10	164	373828	Australia/New Zealand
10	134	332781	Australia/New Zealand
10	148	366278	Australia/New Zealand
10	182	589956	Australia/New Zealand
10	154	342878	Australia/New Zealand
10	151	398136	Australia/New Zealand
10	182	407474	Australia/New Zealand
10	179	567387	Australia/New Zealand
10	151	337297	Australia/New Zealand
10	167	407260	Australia/New Zealand
10	140	458070	Australia/New Zealand
10	169	297533	Australia/New Zealand
10	179	354882	Australia/New Zealand
10	151	320663	Australia/New Zealand
10	173	372903	Australia/New Zealand
10	155	424134	Australia/New Zealand
10	177	385364	Australia/New Zealand
10	150	470295	Australia/New Zealand
10	188	695822	Australia/New Zealand
10	197	680781	Australia/New Zealand
10	166	423391	Australia/New Zealand
10	183	556255	Australia/New Zealand
10	168	399598	Australia/New Zealand
10	175	458771	Australia/New Zealand
10	175	400128	Australia/New Zealand
10	207	496901	Australia/New Zealand
10	147	379842	Australia/New Zealand
10	198	540215	Australia/New Zealand
10	170	292711	Australia/New Zealand
10	183	466226	Australia/New Zealand
10	165	391015	Australia/New Zealand
10	136	380716	Australia/New Zealand
10	192	566462	Australia/New Zealand
10	206	433641	Australia/New Zealand
10	156	390938	Australia/New Zealand
10	158	274412	Australia/New Zealand
10	173	481600	Australia/New Zealand
10	144	511171	Australia/New Zealand
10	199	432547	Australia/New Zealand
10	165	386096	Australia/New Zealand
10	168	333367	Australia/New Zealand
10	153	456463	Australia/New Zealand
10	168	348713	Australia/New Zealand
10	181	265449	Australia/New Zealand
10	166	357777	Australia/New Zealand
10	172	431952	Australia/New Zealand
10	180	399180	Australia/New Zealand
10	154	559052	Australia/New Zealand
10	156	333226	Australia/New Zealand
10	167	351892	Australia/New Zealand
10	169	354125	Australia/New Zealand
10	182	408830	Australia/New Zealand
10	148	309775	Australia/New Zealand
10	163	523919	Australia/New Zealand
10	190	515069	Australia/New Zealand
10	137	475123	Australia/New Zealand
10	165	419531	Australia/New Zealand
10	147	529188	Australia/New Zealand
10	158	426919	Australia/New Zealand
10	168	464637	Australia/New Zealand
10	149	425030	Australia/New Zealand
10	182	444771	Australia/New Zealand
10	171	401142	Australia/New Zealand
10	215	614871	Australia/New Zealand
10	168	468454	Australia/New Zealand
10	191	370769	Australia/New Zealand
10	190	469139	Australia/New Zealand
10	155	472190	Australia/New Zealand
10	195	376799	Australia/New Zealand
10	136	341691	Australia/New Zealand
10	148	385634	Australia/New Zealand
10	174	343482	Australia/New Zealand
10	173	490900	Australia/New Zealand
10	145	364284	Australia/New Zealand
10	155	321541	Australia/New Zealand
10	177	384595	Australia/New Zealand
10	155	313704	Australia/New Zealand
10	197	475687	Australia/New Zealand
10	142	219010	Australia/New Zealand
10	168	322285	Australia/New Zealand
10	187	471376	Australia/New Zealand
10	154	361112	Australia/New Zealand
10	123	274382	Australia/New Zealand
10	176	582281	Australia/New Zealand
10	193	753251	Australia/New Zealand
10	192	574444	Australia/New Zealand
10	212	654721	Australia/New Zealand
10	165	550413	Australia/New Zealand
10	171	456946	Australia/New Zealand
10	152	329023	Australia/New Zealand
10	182	460801	Australia/New Zealand
10	160	417933	Australia/New Zealand
10	180	354494	Australia/New Zealand
10	171	368882	Australia/New Zealand
10	188	412327	Australia/New Zealand
10	169	470501	Australia/New Zealand
10	141	237464	Australia/New Zealand
10	150	265097	Australia/New Zealand
10	202	341246	Australia/New Zealand
10	156	357647	Australia/New Zealand
10	181	476464	Australia/New Zealand
10	149	252771	Australia/New Zealand
10	180	573413	Australia/New Zealand
10	164	336454	Australia/New Zealand
10	180	337441	Australia/New Zealand
10	161	406348	Australia/New Zealand
10	171	278245	Australia/New Zealand
10	169	512145	Australia/New Zealand
10	177	303761	Australia/New Zealand
10	146	268877	Australia/New Zealand
10	169	408042	Australia/New Zealand
10	169	514379	Australia/New Zealand
10	189	354784	Australia/New Zealand
10	162	360090	Australia/New Zealand
10	153	381580	Australia/New Zealand
10	168	390185	Australia/New Zealand
10	166	464678	Australia/New Zealand
10	165	403786	Australia/New Zealand
10	190	545916	Australia/New Zealand
10	156	396073	Australia/New Zealand
10	132	242678	Australia/New Zealand
10	176	459561	Australia/New Zealand
10	158	360223	Australia/New Zealand
10	202	555714	Australia/New Zealand
10	158	377338	Australia/New Zealand
10	129	314814	Australia/New Zealand
10	179	459845	Australia/New Zealand
10	131	324966	Australia/New Zealand
10	163	540847	Australia/New Zealand
10	182	361731	Australia/New Zealand
10	173	369905	Australia/New Zealand
10	172	371855	Australia/New Zealand
10	149	330053	Australia/New Zealand
10	171	345337	Australia/New Zealand
10	199	535814	Australia/New Zealand
10	155	470092	Australia/New Zealand
10	178	631183	Australia/New Zealand
10	215	488253	Australia/New Zealand
10	191	442685	Australia/New Zealand
10	161	434989	Australia/New Zealand
10	141	391919	Australia/New Zealand
10	194	534897	Australia/New Zealand
10	156	316883	Australia/New Zealand
10	164	443308	Australia/New Zealand
10	137	271839	Australia/New Zealand
10	147	349893	Australia/New Zealand
10	143	381937	Australia/New Zealand
10	160	322846	Australia/New Zealand
10	188	511172	Australia/New Zealand
10	192	542335	Australia/New Zealand
10	147	303035	Australia/New Zealand
10	163	317260	Australia/New Zealand
10	169	434339	Australia/New Zealand
10	182	440833	Australia/New Zealand
10	173	532804	Australia/New Zealand
10	183	527528	Australia/New Zealand
10	157	279609	Australia/New Zealand
10	167	481738	Australia/New Zealand
10	167	257520	Australia/New Zealand
10	166	507822	Australia/New Zealand
10	159	310575	Australia/New Zealand
10	147	260775	Australia/New Zealand
10	189	609878	Australia/New Zealand
10	160	362955	Australia/New Zealand
10	188	529576	Australia/New Zealand
10	140	376804	Australia/New Zealand
10	123	260105	Australia/New Zealand
10	171	383302	Australia/New Zealand
10	162	441894	Australia/New Zealand
10	195	504625	Australia/New Zealand
10	195	323797	Australia/New Zealand
10	171	416098	Australia/New Zealand
10	126	404610	Australia/New Zealand
10	178	368156	Australia/New Zealand
10	153	442308	Australia/New Zealand
10	162	439940	Australia/New Zealand
10	153	294028	Australia/New Zealand
10	147	246509	Australia/New Zealand
10	176	430534	Australia/New Zealand
10	178	517814	Australia/New Zealand
10	180	431388	Australia/New Zealand
10	188	417557	Australia/New Zealand
10	145	356343	Australia/New Zealand
10	169	550852	Australia/New Zealand
10	159	421560	Australia/New Zealand
10	159	324035	Australia/New Zealand
10	145	224763	Australia/New Zealand
10	192	370584	Australia/New Zealand
10	151	317551	Australia/New Zealand
10	183	475666	Australia/New Zealand
10	202	560295	Australia/New Zealand
10	166	422786	Australia/New Zealand
10	171	335856	Australia/New Zealand
10	160	381492	Australia/New Zealand
10	186	517828	Australia/New Zealand
10	175	451693	Australia/New Zealand
10	181	466966	Australia/New Zealand
10	185	346808	Australia/New Zealand
10	162	340873	Australia/New Zealand
10	158	334854	Australia/New Zealand
10	179	489107	Australia/New Zealand
10	241	961914	Australia/New Zealand
10	148	441964	Australia/New Zealand
10	175	481125	Australia/New Zealand
10	177	420323	Australia/New Zealand
10	183	416257	Australia/New Zealand
10	181	555252	Australia/New Zealand
10	182	429418	Australia/New Zealand
10	153	399871	Australia/New Zealand
10	184	383849	Australia/New Zealand
10	206	484775	Australia/New Zealand
10	150	456483	Australia/New Zealand
10	177	456702	Australia/New Zealand
10	143	499959	Australia/New Zealand
10	174	490390	Australia/New Zealand
10	195	500941	Australia/New Zealand
10	189	813043	Australia/New Zealand
10	152	408624	Australia/New Zealand
10	179	377535	Australia/New Zealand
10	200	480877	Australia/New Zealand
10	207	402225	Australia/New Zealand
10	168	261479	Australia/New Zealand
10	142	368258	Australia/New Zealand
10	139	442361	Australia/New Zealand
10	144	311406	Australia/New Zealand
10	175	497191	Australia/New Zealand
10	189	502640	Australia/New Zealand
10	170	350162	Australia/New Zealand
10	152	435992	Australia/New Zealand
10	177	409756	Australia/New Zealand
10	147	377155	Australia/New Zealand
10	162	445431	Australia/New Zealand
10	172	446857	Australia/New Zealand
10	185	425486	Australia/New Zealand
10	195	616303	Australia/New Zealand
10	169	279962	Australia/New Zealand
10	176	415347	Australia/New Zealand
10	172	349948	Australia/New Zealand
10	189	440619	Australia/New Zealand
10	168	396351	Australia/New Zealand
10	150	306349	Australia/New Zealand
10	162	380047	Australia/New Zealand
10	192	457801	Australia/New Zealand
10	168	337789	Australia/New Zealand
10	162	341840	Australia/New Zealand
10	161	404647	Australia/New Zealand
10	183	537071	Australia/New Zealand
10	151	454692	Australia/New Zealand
10	148	280020	Australia/New Zealand
10	161	505029	Australia/New Zealand
10	172	374331	Australia/New Zealand
10	183	470270	Australia/New Zealand
10	148	386118	Australia/New Zealand
10	180	427066	Australia/New Zealand
10	150	309641	Australia/New Zealand
10	200	731676	Australia/New Zealand
10	152	300538	Australia/New Zealand
10	209	771002	Australia/New Zealand
10	164	550980	Australia/New Zealand
10	176	430730	Australia/New Zealand
10	168	492158	Australia/New Zealand
10	191	487960	Australia/New Zealand
10	151	390293	Australia/New Zealand
10	121	284671	Australia/New Zealand
10	126	204997	Australia/New Zealand
10	172	448755	Australia/New Zealand
10	186	510281	Australia/New Zealand
10	152	275364	Australia/New Zealand
10	161	348929	Australia/New Zealand
10	132	247983	Australia/New Zealand
10	189	527430	Australia/New Zealand
10	183	496747	Australia/New Zealand
10	170	352437	Australia/New Zealand
10	164	273248	Australia/New Zealand
10	202	477829	Australia/New Zealand
10	180	505520	Australia/New Zealand
10	150	351239	Australia/New Zealand
10	179	427026	Australia/New Zealand
10	179	378263	Australia/New Zealand
10	199	354909	Australia/New Zealand
10	144	302997	Australia/New Zealand
10	170	531660	Australia/New Zealand
10	184	494780	Australia/New Zealand
10	180	436202	Australia/New Zealand
10	174	400541	Australia/New Zealand
10	158	336035	Australia/New Zealand
10	143	276308	Australia/New Zealand
10	156	486275	Australia/New Zealand
10	156	437920	Australia/New Zealand
10	153	428137	Australia/New Zealand
10	178	424869	Australia/New Zealand
10	169	474705	Australia/New Zealand
10	203	409789	Australia/New Zealand
10	191	534595	Australia/New Zealand
10	154	461814	Australia/New Zealand
10	166	492217	Australia/New Zealand
10	200	452177	Australia/New Zealand
10	175	596558	Australia/New Zealand
10	158	371354	Australia/New Zealand
10	165	575119	Australia/New Zealand
10	168	354792	Australia/New Zealand
10	132	332653	Australia/New Zealand
10	152	368296	Australia/New Zealand
10	182	661854	Australia/New Zealand
10	185	422154	Australia/New Zealand
10	156	439010	Australia/New Zealand
10	161	322106	Australia/New Zealand
10	200	407324	Australia/New Zealand
10	175	364717	Australia/New Zealand
10	193	398270	Australia/New Zealand
10	165	427466	Australia/New Zealand
10	187	344145	Australia/New Zealand
10	124	333581	Australia/New Zealand
10	159	316613	Australia/New Zealand
10	158	297837	Australia/New Zealand
10	192	373812	Australia/New Zealand
10	166	478456	Australia/New Zealand
10	194	502101	Australia/New Zealand
10	179	315825	Australia/New Zealand
10	140	385880	Australia/New Zealand
10	167	356634	Australia/New Zealand
10	166	354271	Australia/New Zealand
10	188	304128	Australia/New Zealand
10	167	346168	Australia/New Zealand
10	179	505477	Australia/New Zealand
10	197	597536	Australia/New Zealand
10	169	353358	Australia/New Zealand
10	147	416562	Australia/New Zealand
10	163	268436	Australia/New Zealand
10	141	224539	Australia/New Zealand
10	182	576614	Australia/New Zealand
10	190	370347	Australia/New Zealand
10	153	542022	Australia/New Zealand
10	146	470960	Australia/New Zealand
10	186	446464	Australia/New Zealand
10	169	420866	Australia/New Zealand
10	164	325347	Australia/New Zealand
10	184	330533	Australia/New Zealand
10	187	483592	Australia/New Zealand
10	223	642374	Australia/New Zealand
10	161	440181	Australia/New Zealand
10	160	275289	Australia/New Zealand
10	164	432437	Australia/New Zealand
10	160	429615	Australia/New Zealand
10	188	493750	Australia/New Zealand
10	130	251585	Australia/New Zealand
10	161	338525	Australia/New Zealand
10	187	671922	Australia/New Zealand
10	114	228009	Australia/New Zealand
10	151	469822	Australia/New Zealand
10	157	431181	Australia/New Zealand
10	172	523051	Australia/New Zealand
10	182	532927	Australia/New Zealand
10	192	348188	Australia/New Zealand
10	154	441790	Australia/New Zealand
10	162	465607	Australia/New Zealand
10	157	421022	Australia/New Zealand
10	173	468270	Australia/New Zealand
10	187	447994	Australia/New Zealand
10	160	366107	Australia/New Zealand
10	165	444437	Australia/New Zealand
10	185	505589	Australia/New Zealand
10	211	500060	Australia/New Zealand
10	169	449250	Australia/New Zealand
10	195	461085	Australia/New Zealand
10	165	531310	Australia/New Zealand
10	150	371704	Australia/New Zealand
10	135	344534	Australia/New Zealand
10	160	584959	Australia/New Zealand
10	180	364636	Australia/New Zealand
10	164	495302	Australia/New Zealand
10	158	539727	Australia/New Zealand
10	188	442817	Australia/New Zealand
10	167	505145	Australia/New Zealand
10	154	306180	Australia/New Zealand
10	144	302503	Australia/New Zealand
10	160	246356	Australia/New Zealand
10	150	381737	Australia/New Zealand
10	133	259919	Australia/New Zealand
10	166	415280	Australia/New Zealand
10	200	493052	Australia/New Zealand
10	143	288945	Australia/New Zealand
10	199	424111	Australia/New Zealand
10	174	407999	Australia/New Zealand
10	161	457868	Australia/New Zealand
10	173	529984	Australia/New Zealand
10	150	424313	Australia/New Zealand
10	177	421762	Australia/New Zealand
10	201	344074	Australia/New Zealand
10	163	266790	Australia/New Zealand
10	181	510418	Australia/New Zealand
10	171	335776	Australia/New Zealand
10	174	367860	Australia/New Zealand
10	123	364169	Australia/New Zealand
10	172	449609	Australia/New Zealand
10	142	375950	Australia/New Zealand
10	153	295514	Australia/New Zealand
10	154	516397	Australia/New Zealand
10	155	334202	Australia/New Zealand
10	164	351481	Australia/New Zealand
10	135	277376	Australia/New Zealand
10	184	537976	Australia/New Zealand
10	160	363890	Australia/New Zealand
10	168	384182	Australia/New Zealand
10	176	400219	Australia/New Zealand
10	182	499963	Australia/New Zealand
10	170	487312	Australia/New Zealand
10	156	367317	Australia/New Zealand
10	200	607557	Australia/New Zealand
10	187	412889	Australia/New Zealand
10	178	407282	Australia/New Zealand
10	187	556097	Australia/New Zealand
10	143	331811	Australia/New Zealand
10	162	435963	Australia/New Zealand
10	166	352229	Australia/New Zealand
10	170	459447	Australia/New Zealand
10	175	318821	Australia/New Zealand
10	149	410694	Australia/New Zealand
10	182	421827	Australia/New Zealand
10	170	403721	Australia/New Zealand
10	152	299997	Australia/New Zealand
10	167	479168	Australia/New Zealand
10	178	741740	Australia/New Zealand
10	181	386286	Australia/New Zealand
10	195	506941	Australia/New Zealand
10	175	403035	Australia/New Zealand
10	162	421872	Australia/New Zealand
10	198	649057	Australia/New Zealand
10	164	495952	Australia/New Zealand
10	164	294141	Australia/New Zealand
10	177	300348	Australia/New Zealand
10	171	399338	Australia/New Zealand
10	178	657976	Australia/New Zealand
10	169	575397	Australia/New Zealand
10	179	295643	Australia/New Zealand
10	189	408998	Australia/New Zealand
10	146	334844	Australia/New Zealand
10	194	420920	Australia/New Zealand
10	198	583880	Australia/New Zealand
10	158	284733	Australia/New Zealand
10	153	580817	Australia/New Zealand
10	186	337842	Australia/New Zealand
10	188	522439	Australia/New Zealand
10	182	708763	Australia/New Zealand
10	162	319634	Australia/New Zealand
10	163	423834	Australia/New Zealand
10	186	392503	Australia/New Zealand
10	167	420408	Australia/New Zealand
10	161	315467	Australia/New Zealand
10	197	582905	Australia/New Zealand
10	106	380777	Australia/New Zealand
10	163	483996	Australia/New Zealand
10	145	250318	Australia/New Zealand
10	157	436698	Australia/New Zealand
10	137	247669	Australia/New Zealand
10	159	598994	Australia/New Zealand
10	165	414165	Australia/New Zealand
10	253	950485	Australia/New Zealand
10	162	256098	Australia/New Zealand
10	194	359610	Australia/New Zealand
10	175	601387	Australia/New Zealand
10	146	552252	Australia/New Zealand
10	176	503629	Australia/New Zealand
10	135	353050	Australia/New Zealand
10	148	287079	Australia/New Zealand
10	196	483652	Australia/New Zealand
10	143	475165	Australia/New Zealand
10	163	347390	Australia/New Zealand
10	171	293208	Australia/New Zealand
10	103	357496	Australia/New Zealand
10	179	344015	Australia/New Zealand
10	130	303453	Australia/New Zealand
10	171	500605	Australia/New Zealand
10	155	316885	Australia/New Zealand
10	173	554793	Australia/New Zealand
10	189	444079	Australia/New Zealand
10	150	441022	Australia/New Zealand
10	150	416336	Australia/New Zealand
10	154	425755	Australia/New Zealand
10	163	344682	Australia/New Zealand
10	176	358324	Australia/New Zealand
10	161	408274	Australia/New Zealand
10	151	389741	Australia/New Zealand
10	150	333213	Australia/New Zealand
10	161	364959	Australia/New Zealand
10	186	428814	Australia/New Zealand
10	149	233745	Australia/New Zealand
10	178	478642	Australia/New Zealand
10	162	468701	Australia/New Zealand
10	179	545505	Australia/New Zealand
10	152	362996	Australia/New Zealand
10	152	361519	Australia/New Zealand
10	158	321680	Australia/New Zealand
10	167	376785	Australia/New Zealand
10	142	332802	Australia/New Zealand
10	147	265208	Australia/New Zealand
10	168	423384	Australia/New Zealand
10	162	369013	Australia/New Zealand
10	160	508413	Australia/New Zealand
10	157	464823	Australia/New Zealand
10	173	405511	Australia/New Zealand
10	179	432810	Australia/New Zealand
10	158	576667	Australia/New Zealand
10	143	381276	Australia/New Zealand
10	204	502519	Australia/New Zealand
10	214	417544	Australia/New Zealand
10	171	407915	Australia/New Zealand
10	170	545610	Australia/New Zealand
10	131	374932	Australia/New Zealand
10	173	528097	Australia/New Zealand
10	171	525150	Australia/New Zealand
10	177	326701	Australia/New Zealand
10	163	443072	Australia/New Zealand
10	177	510002	Australia/New Zealand
10	147	594310	Australia/New Zealand
10	187	486064	Australia/New Zealand
10	176	294077	Australia/New Zealand
10	201	518478	Australia/New Zealand
10	171	518054	Australia/New Zealand
10	151	559496	Australia/New Zealand
10	154	296994	Australia/New Zealand
10	183	337866	Australia/New Zealand
10	172	506715	Australia/New Zealand
10	175	337498	Australia/New Zealand
10	173	482960	Australia/New Zealand
10	206	462735	Australia/New Zealand
10	176	476480	Australia/New Zealand
10	183	585824	Australia/New Zealand
10	142	407763	Australia/New Zealand
10	138	336377	Australia/New Zealand
10	155	421419	Australia/New Zealand
10	131	250760	Australia/New Zealand
10	177	458257	Australia/New Zealand
10	209	552987	Australia/New Zealand
10	158	276528	Australia/New Zealand
10	186	484983	Australia/New Zealand
10	194	419621	Australia/New Zealand
10	160	390301	Australia/New Zealand
10	182	318634	Australia/New Zealand
10	160	386284	Australia/New Zealand
10	167	426926	Australia/New Zealand
10	184	534915	Australia/New Zealand
10	185	477959	Australia/New Zealand
10	146	242704	Australia/New Zealand
10	149	283311	Australia/New Zealand
10	210	462279	Australia/New Zealand
10	198	396754	Australia/New Zealand
10	180	471777	Australia/New Zealand
10	150	398684	Australia/New Zealand
10	201	617472	Australia/New Zealand
10	173	361903	Australia/New Zealand
10	186	417316	Australia/New Zealand
10	165	336773	Australia/New Zealand
10	129	468868	Australia/New Zealand
10	180	504947	Australia/New Zealand
10	168	444711	Australia/New Zealand
10	133	463904	Australia/New Zealand
10	175	474608	Australia/New Zealand
10	174	457653	Australia/New Zealand
10	168	453906	Australia/New Zealand
10	175	413426	Australia/New Zealand
10	180	608771	Australia/New Zealand
10	172	414873	Australia/New Zealand
10	158	338975	Australia/New Zealand
10	192	545666	Australia/New Zealand
10	164	316820	Australia/New Zealand
10	185	445655	Australia/New Zealand
10	171	480326	Australia/New Zealand
10	153	351661	Australia/New Zealand
10	179	561577	Australia/New Zealand
10	145	403553	Australia/New Zealand
10	166	357288	Australia/New Zealand
10	185	324803	Australia/New Zealand
10	202	531677	Australia/New Zealand
10	150	394149	Australia/New Zealand
10	158	378283	Australia/New Zealand
10	173	586979	Australia/New Zealand
10	186	471547	Australia/New Zealand
10	142	260006	Australia/New Zealand
10	159	359731	Australia/New Zealand
10	147	323746	Australia/New Zealand
10	164	432199	Australia/New Zealand
10	145	480238	Australia/New Zealand
10	177	402091	Australia/New Zealand
10	143	482504	Australia/New Zealand
10	169	405574	Australia/New Zealand
10	173	699743	Australia/New Zealand
10	186	439836	Australia/New Zealand
10	188	716595	Australia/New Zealand
10	170	454325	Australia/New Zealand
10	173	571714	Australia/New Zealand
10	179	448874	Australia/New Zealand
10	142	287271	Australia/New Zealand
10	169	401595	Australia/New Zealand
10	169	366489	Australia/New Zealand
10	176	491692	Australia/New Zealand
10	152	288893	Australia/New Zealand
10	173	464644	Australia/New Zealand
10	172	515888	Australia/New Zealand
10	170	407390	Australia/New Zealand
10	177	422714	Australia/New Zealand
10	175	497266	Australia/New Zealand
10	143	348634	Australia/New Zealand
10	157	604448	Australia/New Zealand
10	164	403003	Australia/New Zealand
10	181	412165	Australia/New Zealand
10	168	587522	Australia/New Zealand
10	205	561974	Australia/New Zealand
10	187	529652	Australia/New Zealand
10	152	311303	Australia/New Zealand
10	193	444743	Australia/New Zealand
10	136	388672	Australia/New Zealand
10	162	370389	Australia/New Zealand
10	164	333335	Australia/New Zealand
10	151	250052	Australia/New Zealand
10	146	421028	Australia/New Zealand
10	186	540193	Australia/New Zealand
10	169	348148	Australia/New Zealand
10	154	387888	Australia/New Zealand
10	178	461450	Australia/New Zealand
10	183	360959	Australia/New Zealand
10	157	276498	Australia/New Zealand
10	163	461952	Australia/New Zealand
10	145	461437	Australia/New Zealand
10	169	417903	Australia/New Zealand
10	168	494857	Australia/New Zealand
10	171	516743	Australia/New Zealand
10	177	628451	Australia/New Zealand
10	175	518194	Australia/New Zealand
10	157	319900	Australia/New Zealand
10	154	371173	Australia/New Zealand
10	165	421790	Australia/New Zealand
10	170	319328	Australia/New Zealand
10	174	418961	Australia/New Zealand
10	162	657455	Australia/New Zealand
10	176	472342	Australia/New Zealand
10	159	338642	Australia/New Zealand
10	144	312212	Australia/New Zealand
10	165	346197	Australia/New Zealand
10	124	472427	Australia/New Zealand
10	157	415280	Australia/New Zealand
10	147	308422	Australia/New Zealand
10	166	294465	Australia/New Zealand
10	130	399993	Australia/New Zealand
10	169	420059	Australia/New Zealand
10	177	534991	Australia/New Zealand
10	172	450317	Australia/New Zealand
10	137	286641	Australia/New Zealand
10	187	549383	Australia/New Zealand
10	171	458309	Australia/New Zealand
10	181	404158	Australia/New Zealand
10	163	349738	Australia/New Zealand
10	172	499825	Australia/New Zealand
10	109	342228	Australia/New Zealand
10	172	371273	Australia/New Zealand
10	167	361407	Australia/New Zealand
10	176	612285	Australia/New Zealand
10	176	632955	Australia/New Zealand
10	144	260706	Australia/New Zealand
10	159	442478	Australia/New Zealand
10	163	383867	Australia/New Zealand
10	171	716387	Australia/New Zealand
10	134	348236	Australia/New Zealand
10	180	495689	Australia/New Zealand
10	163	330309	Australia/New Zealand
10	163	457772	Australia/New Zealand
10	153	344273	Australia/New Zealand
10	147	304563	Australia/New Zealand
10	148	342798	Australia/New Zealand
10	159	372374	Australia/New Zealand
10	190	445057	Australia/New Zealand
10	162	356076	Australia/New Zealand
10	169	441738	Australia/New Zealand
10	153	353775	Australia/New Zealand
10	206	456755	Australia/New Zealand
10	185	445490	Australia/New Zealand
10	172	350458	Australia/New Zealand
10	178	468035	Australia/New Zealand
10	182	341638	Australia/New Zealand
10	181	687177	Australia/New Zealand
10	166	431749	Australia/New Zealand
10	193	467075	Australia/New Zealand
10	141	327876	Australia/New Zealand
10	160	408509	Australia/New Zealand
10	171	404109	Australia/New Zealand
10	154	343695	Australia/New Zealand
10	158	484695	Australia/New Zealand
10	173	654780	Australia/New Zealand
10	180	348296	Australia/New Zealand
10	193	559484	Australia/New Zealand
10	197	468900	Australia/New Zealand
10	127	410330	Australia/New Zealand
10	148	335472	Australia/New Zealand
10	114	515785	Australia/New Zealand
10	166	428877	Australia/New Zealand
10	207	512621	Australia/New Zealand
10	167	399516	Australia/New Zealand
10	145	472640	Australia/New Zealand
10	156	291173	Australia/New Zealand
10	187	432134	Australia/New Zealand
10	162	415835	Australia/New Zealand
10	206	352764	Australia/New Zealand
10	174	379332	Australia/New Zealand
10	161	431723	Australia/New Zealand
10	146	401790	Australia/New Zealand
10	176	632937	Australia/New Zealand
10	133	287360	Australia/New Zealand
10	154	384286	Australia/New Zealand
10	180	757840	Australia/New Zealand
10	191	441175	Australia/New Zealand
10	131	330851	Australia/New Zealand
10	185	444279	Australia/New Zealand
10	196	602916	Australia/New Zealand
10	131	261374	Australia/New Zealand
10	170	462551	Australia/New Zealand
10	183	484834	Australia/New Zealand
10	156	316718	Australia/New Zealand
10	165	596892	Australia/New Zealand
10	163	332252	Australia/New Zealand
10	145	338119	Australia/New Zealand
10	187	314769	Australia/New Zealand
10	149	444879	Australia/New Zealand
10	149	408848	Australia/New Zealand
10	172	392806	Australia/New Zealand
10	159	474707	Australia/New Zealand
10	180	600698	Australia/New Zealand
10	144	458864	Australia/New Zealand
10	148	463280	Australia/New Zealand
10	185	426250	Australia/New Zealand
10	166	332771	Australia/New Zealand
10	157	397351	Australia/New Zealand
10	162	415869	Australia/New Zealand
10	148	312161	Australia/New Zealand
10	137	367402	Australia/New Zealand
10	177	436265	Australia/New Zealand
10	168	488000	Australia/New Zealand
10	244	994759	Australia/New Zealand
10	175	362060	Australia/New Zealand
10	163	395622	Australia/New Zealand
10	170	519110	Australia/New Zealand
10	151	353628	Australia/New Zealand
10	155	429126	Australia/New Zealand
10	186	399684	Australia/New Zealand
10	162	500466	Australia/New Zealand
10	174	324696	Australia/New Zealand
10	156	554866	Australia/New Zealand
10	135	405000	Australia/New Zealand
10	168	408873	Australia/New Zealand
10	176	491869	Australia/New Zealand
10	187	585602	Australia/New Zealand
10	179	462645	Australia/New Zealand
10	160	390456	Australia/New Zealand
10	184	473999	Australia/New Zealand
10	167	371120	Australia/New Zealand
10	147	260056	Australia/New Zealand
10	177	424816	Australia/New Zealand
10	148	388287	Australia/New Zealand
10	162	491378	Australia/New Zealand
10	165	419642	Australia/New Zealand
10	162	341342	Australia/New Zealand
10	161	353361	Australia/New Zealand
10	171	393598	Australia/New Zealand
10	161	355813	Australia/New Zealand
10	179	568016	Australia/New Zealand
10	156	232801	Australia/New Zealand
10	167	526876	Australia/New Zealand
10	187	504918	Australia/New Zealand
10	145	354468	Australia/New Zealand
10	141	370628	Australia/New Zealand
10	183	418614	Australia/New Zealand
10	154	416383	Australia/New Zealand
10	151	510149	Australia/New Zealand
10	160	516006	Australia/New Zealand
10	161	503688	Australia/New Zealand
10	165	304834	Australia/New Zealand
10	192	519875	Australia/New Zealand
10	152	358985	Australia/New Zealand
10	174	414131	Australia/New Zealand
10	172	430043	Australia/New Zealand
10	145	273132	Australia/New Zealand
10	171	431541	Australia/New Zealand
10	196	535343	Australia/New Zealand
10	143	283358	Australia/New Zealand
10	142	559227	Australia/New Zealand
10	147	293244	Australia/New Zealand
10	158	384209	Australia/New Zealand
10	212	449914	Australia/New Zealand
10	167	573761	Australia/New Zealand
10	144	419193	Australia/New Zealand
10	179	439002	Australia/New Zealand
10	171	472149	Australia/New Zealand
10	160	326515	Australia/New Zealand
10	191	557203	Australia/New Zealand
10	161	510914	Australia/New Zealand
10	167	489608	Australia/New Zealand
10	149	356736	Australia/New Zealand
10	186	382749	Australia/New Zealand
10	168	375300	Australia/New Zealand
10	157	419402	Australia/New Zealand
10	165	344817	Australia/New Zealand
10	189	494096	Australia/New Zealand
10	163	501587	Australia/New Zealand
10	119	394419	Australia/New Zealand
10	165	311468	Australia/New Zealand
10	165	301652	Australia/New Zealand
10	171	404205	Australia/New Zealand
10	168	473251	Australia/New Zealand
10	182	273029	Australia/New Zealand
10	211	519959	Australia/New Zealand
10	177	497329	Australia/New Zealand
10	148	286588	Australia/New Zealand
10	190	628359	Australia/New Zealand
10	195	469084	Australia/New Zealand
10	164	404025	Australia/New Zealand
10	166	372687	Australia/New Zealand
10	168	646160	Australia/New Zealand
10	158	503050	Australia/New Zealand
10	196	509972	Australia/New Zealand
10	144	384828	Australia/New Zealand
10	180	501473	Australia/New Zealand
10	209	513902	Australia/New Zealand
10	191	511377	Australia/New Zealand
10	155	419043	Australia/New Zealand
10	191	361694	Australia/New Zealand
10	178	406507	Australia/New Zealand
10	176	323333	Australia/New Zealand
10	184	470339	Australia/New Zealand
10	163	385398	Australia/New Zealand
10	194	391155	Australia/New Zealand
10	145	267429	Australia/New Zealand
10	166	446882	Australia/New Zealand
10	138	307025	Australia/New Zealand
10	226	497413	Australia/New Zealand
10	182	766520	Australia/New Zealand
10	170	402550	Australia/New Zealand
10	167	464662	Australia/New Zealand
10	204	647694	Australia/New Zealand
10	162	456320	Australia/New Zealand
10	225	792684	Australia/New Zealand
10	151	372847	Australia/New Zealand
10	169	375607	Australia/New Zealand
10	138	279439	Australia/New Zealand
10	167	347486	Australia/New Zealand
10	162	280890	Australia/New Zealand
10	153	228757	Australia/New Zealand
10	139	312163	Australia/New Zealand
10	179	351377	Australia/New Zealand
10	176	407173	Australia/New Zealand
10	180	596726	Australia/New Zealand
10	173	399560	Australia/New Zealand
10	161	347101	Australia/New Zealand
10	152	312571	Australia/New Zealand
10	173	494337	Australia/New Zealand
10	146	350060	Australia/New Zealand
10	168	504755	Australia/New Zealand
10	249	972488	Australia/New Zealand
10	160	323910	Australia/New Zealand
10	165	455449	Australia/New Zealand
10	195	415193	Australia/New Zealand
10	170	425067	Australia/New Zealand
10	155	405623	Australia/New Zealand
10	169	584604	Australia/New Zealand
10	173	513621	Australia/New Zealand
10	144	351061	Australia/New Zealand
10	140	287453	Australia/New Zealand
10	181	520004	Australia/New Zealand
10	161	431480	Australia/New Zealand
10	198	411675	Australia/New Zealand
10	151	331714	Australia/New Zealand
10	161	373204	Australia/New Zealand
10	172	315682	Australia/New Zealand
10	140	375155	Australia/New Zealand
10	165	433590	Australia/New Zealand
10	171	395899	Australia/New Zealand
10	160	287595	Australia/New Zealand
10	214	536876	Australia/New Zealand
10	150	316462	Australia/New Zealand
10	121	310768	Australia/New Zealand
10	203	539385	Australia/New Zealand
10	164	625207	Australia/New Zealand
10	185	488695	Australia/New Zealand
10	194	383718	Australia/New Zealand
10	181	402561	Australia/New Zealand
10	151	426424	Australia/New Zealand
10	128	295302	Australia/New Zealand
10	150	324754	Australia/New Zealand
10	147	375876	Australia/New Zealand
10	189	432456	Australia/New Zealand
10	162	477261	Australia/New Zealand
10	141	392710	Australia/New Zealand
10	170	377788	Australia/New Zealand
10	166	536739	Australia/New Zealand
10	152	362328	Australia/New Zealand
10	163	396704	Australia/New Zealand
10	190	641304	Australia/New Zealand
10	151	336343	Australia/New Zealand
10	170	549778	Australia/New Zealand
10	171	443733	Australia/New Zealand
10	165	528962	Australia/New Zealand
10	158	315221	Australia/New Zealand
10	150	303033	Australia/New Zealand
10	153	370233	Australia/New Zealand
10	168	419577	Australia/New Zealand
10	121	393741	Australia/New Zealand
10	158	324385	Australia/New Zealand
10	130	319253	Australia/New Zealand
10	159	358175	Australia/New Zealand
10	129	234723	Australia/New Zealand
10	191	513372	Australia/New Zealand
10	190	663064	Australia/New Zealand
10	172	332113	Australia/New Zealand
10	168	457005	Australia/New Zealand
10	138	371071	Australia/New Zealand
10	158	434987	Australia/New Zealand
10	159	438539	Australia/New Zealand
10	187	446183	Australia/New Zealand
10	158	318707	Australia/New Zealand
10	141	414575	Australia/New Zealand
10	136	470143	Australia/New Zealand
10	149	347847	Australia/New Zealand
10	175	496326	Australia/New Zealand
10	158	306732	Australia/New Zealand
10	165	399297	Australia/New Zealand
10	148	440443	Australia/New Zealand
10	177	445130	Australia/New Zealand
10	167	340125	Australia/New Zealand
10	151	442962	Australia/New Zealand
10	148	448962	Australia/New Zealand
10	160	281350	Australia/New Zealand
10	149	378096	Australia/New Zealand
10	163	244600	Australia/New Zealand
10	179	389621	Australia/New Zealand
10	156	335984	Australia/New Zealand
10	164	335291	Australia/New Zealand
10	155	416344	Australia/New Zealand
10	149	547216	Australia/New Zealand
10	140	315605	Australia/New Zealand
10	154	355121	Australia/New Zealand
10	178	448297	Australia/New Zealand
10	147	314269	Australia/New Zealand
10	152	378838	Australia/New Zealand
10	160	539968	Australia/New Zealand
10	187	572586	Australia/New Zealand
10	132	249671	Australia/New Zealand
10	139	457361	Australia/New Zealand
10	125	375121	Australia/New Zealand
10	144	427611	Australia/New Zealand
10	174	394477	Australia/New Zealand
10	153	531032	Australia/New Zealand
10	161	508525	Australia/New Zealand
10	195	408367	Australia/New Zealand
10	183	430356	Australia/New Zealand
10	157	414926	Australia/New Zealand
10	173	488633	Australia/New Zealand
10	202	704700	Australia/New Zealand
10	149	287906	Australia/New Zealand
10	152	382391	Australia/New Zealand
10	161	505827	Australia/New Zealand
10	196	437879	Australia/New Zealand
10	150	311791	Australia/New Zealand
10	179	429654	Australia/New Zealand
10	172	495744	Australia/New Zealand
10	195	530821	Australia/New Zealand
10	161	398146	Australia/New Zealand
10	167	535989	Australia/New Zealand
20	261	1055415	Australia/New Zealand
20	218	869458	Australia/New Zealand
20	215	814596	Australia/New Zealand
20	215	705209	Australia/New Zealand
20	213	822146	Australia/New Zealand
20	212	776893	Australia/New Zealand
20	199	795213	Australia/New Zealand
20	220	865151	Australia/New Zealand
20	189	702777	Australia/New Zealand
20	198	936316	Australia/New Zealand
20	221	961223	Australia/New Zealand
20	179	760249	Australia/New Zealand
20	237	1011021	Australia/New Zealand
20	194	1117075	Australia/New Zealand
20	196	726689	Australia/New Zealand
20	216	1023679	Australia/New Zealand
20	183	757408	Australia/New Zealand
20	196	691652	Australia/New Zealand
20	200	699829	Australia/New Zealand
20	220	856363	Australia/New Zealand
20	205	883739	Australia/New Zealand
20	184	674944	Australia/New Zealand
20	213	700091	Australia/New Zealand
20	221	892195	Australia/New Zealand
20	267	1039781	Australia/New Zealand
20	218	865717	Australia/New Zealand
20	189	559829	Australia/New Zealand
20	253	1064662	Australia/New Zealand
20	213	732896	Australia/New Zealand
20	181	730653	Australia/New Zealand
20	184	728197	Australia/New Zealand
20	214	985049	Australia/New Zealand
20	251	1143046	Australia/New Zealand
20	199	796674	Australia/New Zealand
20	199	797470	Australia/New Zealand
20	211	880886	Australia/New Zealand
20	205	863311	Australia/New Zealand
20	231	831973	Australia/New Zealand
20	222	1034179	Australia/New Zealand
20	227	1088696	Australia/New Zealand
20	207	655112	Australia/New Zealand
20	210	879956	Australia/New Zealand
20	189	595892	Australia/New Zealand
20	204	774023	Australia/New Zealand
20	214	845250	Australia/New Zealand
20	198	822579	Australia/New Zealand
20	229	855935	Australia/New Zealand
20	217	881068	Australia/New Zealand
20	211	1007806	Australia/New Zealand
20	218	1064540	Australia/New Zealand
20	213	1064130	Australia/New Zealand
20	229	830732	Australia/New Zealand
20	236	744261	Australia/New Zealand
20	219	949140	Australia/New Zealand
20	203	922256	Australia/New Zealand
20	217	927052	Australia/New Zealand
20	192	670650	Australia/New Zealand
20	226	1113627	Australia/New Zealand
20	194	831184	Australia/New Zealand
20	203	691959	Australia/New Zealand
20	196	740476	Australia/New Zealand
20	217	883321	Australia/New Zealand
20	211	801663	Australia/New Zealand
20	237	955604	Australia/New Zealand
20	253	1262199	Australia/New Zealand
20	167	672208	Australia/New Zealand
20	265	1300609	Australia/New Zealand
20	205	886503	Australia/New Zealand
20	186	720949	Australia/New Zealand
20	180	539979	Australia/New Zealand
20	211	628694	Australia/New Zealand
20	199	776062	Australia/New Zealand
20	210	797928	Australia/New Zealand
20	214	855223	Australia/New Zealand
20	196	810717	Australia/New Zealand
20	175	902674	Australia/New Zealand
20	191	726830	Australia/New Zealand
20	214	891588	Australia/New Zealand
20	189	693718	Australia/New Zealand
20	180	851619	Australia/New Zealand
20	205	606357	Australia/New Zealand
20	197	805773	Australia/New Zealand
20	228	833280	Australia/New Zealand
20	241	1425359	Australia/New Zealand
20	211	882798	Australia/New Zealand
20	236	924559	Australia/New Zealand
20	204	827167	Australia/New Zealand
20	208	865720	Australia/New Zealand
20	212	600022	Australia/New Zealand
20	232	810688	Australia/New Zealand
20	242	1132291	Australia/New Zealand
20	230	1177842	Australia/New Zealand
20	207	1044629	Australia/New Zealand
20	212	995637	Australia/New Zealand
20	234	1057180	Australia/New Zealand
20	200	846775	Australia/New Zealand
20	215	931781	Australia/New Zealand
20	189	839764	Australia/New Zealand
20	232	1109799	Australia/New Zealand
20	202	758782	Australia/New Zealand
20	203	760055	Australia/New Zealand
20	216	919397	Australia/New Zealand
20	214	880470	Australia/New Zealand
20	193	969845	Australia/New Zealand
20	206	960488	Australia/New Zealand
20	210	974150	Australia/New Zealand
20	207	760034	Australia/New Zealand
20	206	545128	Australia/New Zealand
20	277	1349874	Australia/New Zealand
20	224	1064571	Australia/New Zealand
20	189	728872	Australia/New Zealand
20	199	1006169	Australia/New Zealand
20	228	1061340	Australia/New Zealand
20	207	855070	Australia/New Zealand
20	199	973124	Australia/New Zealand
20	205	668980	Australia/New Zealand
20	231	940445	Australia/New Zealand
20	211	876416	Australia/New Zealand
20	217	1022861	Australia/New Zealand
20	191	756220	Australia/New Zealand
20	220	1006875	Australia/New Zealand
20	222	777538	Australia/New Zealand
20	183	619653	Australia/New Zealand
20	220	739335	Australia/New Zealand
20	187	789038	Australia/New Zealand
20	197	766914	Australia/New Zealand
20	219	1049223	Australia/New Zealand
20	232	842230	Australia/New Zealand
20	200	668127	Australia/New Zealand
20	228	941193	Australia/New Zealand
20	203	1039310	Australia/New Zealand
20	188	844720	Australia/New Zealand
20	223	856950	Australia/New Zealand
20	227	859527	Australia/New Zealand
20	200	511562	Australia/New Zealand
20	206	840610	Australia/New Zealand
20	178	793126	Australia/New Zealand
20	206	981303	Australia/New Zealand
20	204	839190	Australia/New Zealand
20	213	716161	Australia/New Zealand
20	209	700016	Australia/New Zealand
20	219	969567	Australia/New Zealand
20	193	882433	Australia/New Zealand
20	227	906317	Australia/New Zealand
20	193	858516	Australia/New Zealand
20	196	883839	Australia/New Zealand
20	206	1151396	Australia/New Zealand
20	226	1059923	Australia/New Zealand
20	199	887686	Australia/New Zealand
20	207	848746	Australia/New Zealand
20	199	918438	Australia/New Zealand
20	215	995868	Australia/New Zealand
20	223	876129	Australia/New Zealand
20	212	858915	Australia/New Zealand
20	198	755029	Australia/New Zealand
20	189	834127	Australia/New Zealand
20	208	911013	Australia/New Zealand
20	202	1042942	Australia/New Zealand
20	225	1058098	Australia/New Zealand
20	186	827730	Australia/New Zealand
20	211	888261	Australia/New Zealand
20	220	914410	Australia/New Zealand
20	203	992325	Australia/New Zealand
20	213	681186	Australia/New Zealand
20	232	1175540	Australia/New Zealand
20	192	626352	Australia/New Zealand
20	245	1089319	Australia/New Zealand
20	216	944547	Australia/New Zealand
20	207	938383	Australia/New Zealand
20	200	954171	Australia/New Zealand
20	232	846385	Australia/New Zealand
20	211	853360	Australia/New Zealand
20	201	538696	Australia/New Zealand
20	217	934889	Australia/New Zealand
20	223	880703	Australia/New Zealand
20	207	902628	Australia/New Zealand
20	183	643767	Australia/New Zealand
20	208	808180	Australia/New Zealand
20	213	749664	Australia/New Zealand
20	232	1108992	Australia/New Zealand
20	178	723021	Australia/New Zealand
20	238	990197	Australia/New Zealand
20	220	873997	Australia/New Zealand
20	195	800326	Australia/New Zealand
20	222	726213	Australia/New Zealand
20	217	1066798	Australia/New Zealand
20	217	1044052	Australia/New Zealand
20	198	648522	Australia/New Zealand
20	233	1040009	Australia/New Zealand
20	193	747013	Australia/New Zealand
20	184	681727	Australia/New Zealand
20	205	762126	Australia/New Zealand
20	230	982355	Australia/New Zealand
20	184	751085	Australia/New Zealand
20	215	980207	Australia/New Zealand
20	199	1016435	Australia/New Zealand
20	201	904109	Australia/New Zealand
20	208	924254	Australia/New Zealand
20	212	662982	Australia/New Zealand
20	219	1011660	Australia/New Zealand
20	199	769730	Australia/New Zealand
20	223	1049130	Australia/New Zealand
20	203	667232	Australia/New Zealand
20	232	936717	Australia/New Zealand
20	197	729352	Australia/New Zealand
20	216	669095	Australia/New Zealand
20	224	814054	Australia/New Zealand
20	237	964680	Australia/New Zealand
20	213	1027945	Australia/New Zealand
20	204	812512	Australia/New Zealand
20	212	881790	Australia/New Zealand
20	203	875637	Australia/New Zealand
20	242	1282325	Australia/New Zealand
20	212	955170	Australia/New Zealand
20	217	781720	Australia/New Zealand
20	180	883590	Australia/New Zealand
20	205	594604	Australia/New Zealand
20	198	983275	Australia/New Zealand
20	216	820180	Australia/New Zealand
20	182	740724	Australia/New Zealand
20	195	800423	Australia/New Zealand
20	194	636142	Australia/New Zealand
20	219	1028370	Australia/New Zealand
20	223	836055	Australia/New Zealand
20	226	1211926	Australia/New Zealand
20	194	802854	Australia/New Zealand
20	183	608331	Australia/New Zealand
20	183	733879	Australia/New Zealand
20	227	1030258	Australia/New Zealand
20	245	959770	Australia/New Zealand
20	180	697604	Australia/New Zealand
20	200	966482	Australia/New Zealand
20	194	768088	Australia/New Zealand
20	200	560315	Australia/New Zealand
20	200	785960	Australia/New Zealand
20	195	744282	Australia/New Zealand
20	215	788384	Australia/New Zealand
20	208	996428	Australia/New Zealand
20	236	880252	Australia/New Zealand
20	212	1052145	Australia/New Zealand
20	193	785725	Australia/New Zealand
20	179	574584	Australia/New Zealand
20	234	989960	Australia/New Zealand
20	221	889937	Australia/New Zealand
20	221	717969	Australia/New Zealand
20	181	825056	Australia/New Zealand
20	199	893095	Australia/New Zealand
20	210	951208	Australia/New Zealand
20	238	960244	Australia/New Zealand
20	186	643417	Australia/New Zealand
20	199	715309	Australia/New Zealand
20	204	713026	Australia/New Zealand
20	194	724576	Australia/New Zealand
20	210	990560	Australia/New Zealand
20	219	590745	Australia/New Zealand
20	208	812587	Australia/New Zealand
20	191	746473	Australia/New Zealand
20	209	948484	Australia/New Zealand
20	182	814024	Australia/New Zealand
20	225	923339	Australia/New Zealand
20	192	842674	Australia/New Zealand
20	206	975345	Australia/New Zealand
20	202	772605	Australia/New Zealand
20	214	1033671	Australia/New Zealand
20	209	841702	Australia/New Zealand
20	183	732334	Australia/New Zealand
20	181	559810	Australia/New Zealand
20	186	804105	Australia/New Zealand
20	181	646216	Australia/New Zealand
20	216	912850	Australia/New Zealand
20	207	755128	Australia/New Zealand
20	209	728121	Australia/New Zealand
20	221	915239	Australia/New Zealand
20	226	755767	Australia/New Zealand
20	195	650600	Australia/New Zealand
20	227	753721	Australia/New Zealand
20	206	1168696	Australia/New Zealand
20	199	888708	Australia/New Zealand
20	238	661159	Australia/New Zealand
20	207	846012	Australia/New Zealand
20	209	890510	Australia/New Zealand
20	163	557820	Australia/New Zealand
20	174	583455	Australia/New Zealand
20	230	974972	Australia/New Zealand
20	222	875473	Australia/New Zealand
20	217	1175407	Australia/New Zealand
20	234	1065095	Australia/New Zealand
20	222	809887	Australia/New Zealand
20	207	697668	Australia/New Zealand
20	196	783735	Australia/New Zealand
20	223	968653	Australia/New Zealand
20	217	1034157	Australia/New Zealand
20	181	671344	Australia/New Zealand
20	223	908727	Australia/New Zealand
20	203	835818	Australia/New Zealand
20	179	710925	Australia/New Zealand
20	258	1217713	Australia/New Zealand
20	225	928663	Australia/New Zealand
20	197	810712	Australia/New Zealand
20	208	708221	Australia/New Zealand
20	217	988128	Australia/New Zealand
20	197	668563	Australia/New Zealand
20	204	817973	Australia/New Zealand
20	206	841373	Australia/New Zealand
20	218	969233	Australia/New Zealand
20	214	975122	Australia/New Zealand
20	195	843066	Australia/New Zealand
20	209	887738	Australia/New Zealand
20	230	1257780	Australia/New Zealand
20	181	669486	Australia/New Zealand
20	225	897654	Australia/New Zealand
20	200	1091140	Australia/New Zealand
20	200	744864	Australia/New Zealand
20	201	897115	Australia/New Zealand
20	236	888624	Australia/New Zealand
20	263	1513653	Australia/New Zealand
20	206	775214	Australia/New Zealand
20	205	812186	Australia/New Zealand
20	224	1006434	Australia/New Zealand
20	230	790018	Australia/New Zealand
20	212	903918	Australia/New Zealand
20	192	895679	Australia/New Zealand
20	211	914521	Australia/New Zealand
20	231	824940	Australia/New Zealand
20	207	950968	Australia/New Zealand
20	198	838196	Australia/New Zealand
20	220	919327	Australia/New Zealand
20	220	1192714	Australia/New Zealand
20	186	838148	Australia/New Zealand
20	214	893285	Australia/New Zealand
20	189	821882	Australia/New Zealand
20	226	917272	Australia/New Zealand
20	194	738720	Australia/New Zealand
20	175	699405	Australia/New Zealand
20	207	847849	Australia/New Zealand
20	174	562376	Australia/New Zealand
20	192	762626	Australia/New Zealand
20	194	653127	Australia/New Zealand
20	218	718351	Australia/New Zealand
20	235	839435	Australia/New Zealand
20	201	910653	Australia/New Zealand
20	200	1083046	Australia/New Zealand
20	199	828190	Australia/New Zealand
20	210	1011821	Australia/New Zealand
20	211	933966	Australia/New Zealand
20	190	833911	Australia/New Zealand
20	228	988937	Australia/New Zealand
20	262	830349	Australia/New Zealand
20	211	859695	Australia/New Zealand
20	221	873112	Australia/New Zealand
20	207	937625	Australia/New Zealand
20	227	1038813	Australia/New Zealand
20	249	1061190	Australia/New Zealand
20	198	737443	Australia/New Zealand
20	197	611078	Australia/New Zealand
20	204	684573	Australia/New Zealand
20	217	982579	Australia/New Zealand
20	211	839604	Australia/New Zealand
20	188	677867	Australia/New Zealand
20	199	737514	Australia/New Zealand
20	233	779901	Australia/New Zealand
20	203	834074	Australia/New Zealand
20	214	992213	Australia/New Zealand
20	186	739713	Australia/New Zealand
20	209	728930	Australia/New Zealand
20	226	834750	Australia/New Zealand
20	195	668514	Australia/New Zealand
20	202	971686	Australia/New Zealand
20	194	830139	Australia/New Zealand
20	212	1233803	Australia/New Zealand
20	186	809228	Australia/New Zealand
20	221	864001	Australia/New Zealand
20	188	690256	Australia/New Zealand
20	206	793618	Australia/New Zealand
20	249	1012542	Australia/New Zealand
20	210	792379	Australia/New Zealand
20	196	881106	Australia/New Zealand
20	176	860694	Australia/New Zealand
20	221	690754	Australia/New Zealand
20	203	803334	Australia/New Zealand
20	211	857400	Australia/New Zealand
20	197	822733	Australia/New Zealand
20	206	802030	Australia/New Zealand
20	216	694624	Australia/New Zealand
20	182	498678	Australia/New Zealand
20	189	765462	Australia/New Zealand
20	265	1182142	Australia/New Zealand
20	210	878079	Australia/New Zealand
20	217	849092	Australia/New Zealand
20	208	771896	Australia/New Zealand
20	196	889574	Australia/New Zealand
20	227	771376	Australia/New Zealand
20	231	1060106	Australia/New Zealand
20	233	836482	Australia/New Zealand
20	219	1016752	Australia/New Zealand
20	213	934332	Australia/New Zealand
20	211	837082	Australia/New Zealand
20	200	637303	Australia/New Zealand
20	205	700405	Australia/New Zealand
20	211	840811	Australia/New Zealand
20	192	807596	Australia/New Zealand
20	208	1011947	Australia/New Zealand
20	204	861658	Australia/New Zealand
20	208	760895	Australia/New Zealand
20	176	630435	Australia/New Zealand
20	218	995126	Australia/New Zealand
20	196	704744	Australia/New Zealand
20	209	991140	Australia/New Zealand
20	216	1140043	Australia/New Zealand
20	208	711407	Australia/New Zealand
20	233	822813	Australia/New Zealand
20	215	827590	Australia/New Zealand
20	208	753083	Australia/New Zealand
20	236	1160286	Australia/New Zealand
20	171	631729	Australia/New Zealand
20	204	959350	Australia/New Zealand
20	227	725897	Australia/New Zealand
20	224	912370	Australia/New Zealand
20	250	1119533	Australia/New Zealand
20	226	931188	Australia/New Zealand
20	233	872254	Australia/New Zealand
20	192	1181715	Australia/New Zealand
20	199	715509	Australia/New Zealand
20	223	1262868	Australia/New Zealand
20	213	987281	Australia/New Zealand
20	228	1128399	Australia/New Zealand
20	198	988071	Australia/New Zealand
20	228	864050	Australia/New Zealand
20	201	1183312	Australia/New Zealand
20	220	882001	Australia/New Zealand
20	202	1024085	Australia/New Zealand
20	199	749708	Australia/New Zealand
20	204	1135785	Australia/New Zealand
20	200	810374	Australia/New Zealand
20	214	933549	Australia/New Zealand
20	184	739210	Australia/New Zealand
20	250	1272219	Australia/New Zealand
20	184	983937	Australia/New Zealand
20	209	743668	Australia/New Zealand
20	228	893361	Australia/New Zealand
20	194	922784	Australia/New Zealand
20	225	770728	Australia/New Zealand
20	182	610543	Australia/New Zealand
20	215	861201	Australia/New Zealand
20	191	797488	Australia/New Zealand
20	210	680703	Australia/New Zealand
20	211	752008	Australia/New Zealand
20	199	853626	Australia/New Zealand
20	203	788340	Australia/New Zealand
20	201	865019	Australia/New Zealand
20	182	617093	Australia/New Zealand
20	189	955722	Australia/New Zealand
20	232	1104390	Australia/New Zealand
20	216	763839	Australia/New Zealand
20	197	789601	Australia/New Zealand
20	197	1028055	Australia/New Zealand
20	215	716929	Australia/New Zealand
20	201	719739	Australia/New Zealand
20	240	1043204	Australia/New Zealand
20	198	828752	Australia/New Zealand
20	193	489472	Australia/New Zealand
20	206	1093530	Australia/New Zealand
20	209	969495	Australia/New Zealand
20	222	1007885	Australia/New Zealand
20	204	677685	Australia/New Zealand
20	202	794161	Australia/New Zealand
20	208	664558	Australia/New Zealand
20	214	899103	Australia/New Zealand
20	213	891569	Australia/New Zealand
20	182	576500	Australia/New Zealand
20	212	816449	Australia/New Zealand
20	216	623078	Australia/New Zealand
20	190	794285	Australia/New Zealand
20	215	953839	Australia/New Zealand
20	231	1113025	Australia/New Zealand
20	211	880560	Australia/New Zealand
20	194	735599	Australia/New Zealand
20	188	664643	Australia/New Zealand
20	230	1073049	Australia/New Zealand
20	219	1191613	Australia/New Zealand
20	187	675071	Australia/New Zealand
20	194	727205	Australia/New Zealand
20	185	607336	Australia/New Zealand
20	180	613524	Australia/New Zealand
20	245	823583	Australia/New Zealand
20	204	877883	Australia/New Zealand
20	203	833513	Australia/New Zealand
20	204	985955	Australia/New Zealand
20	209	939681	Australia/New Zealand
20	242	1274112	Australia/New Zealand
20	180	782685	Australia/New Zealand
20	231	821394	Australia/New Zealand
20	220	728044	Australia/New Zealand
20	190	720218	Australia/New Zealand
20	221	1040365	Australia/New Zealand
20	206	596644	Australia/New Zealand
20	240	1071108	Australia/New Zealand
20	229	1179406	Australia/New Zealand
20	245	1161584	Australia/New Zealand
20	212	894298	Australia/New Zealand
20	182	689464	Australia/New Zealand
20	206	1016824	Australia/New Zealand
20	182	713472	Australia/New Zealand
20	239	655455	Australia/New Zealand
20	226	952461	Australia/New Zealand
20	202	1069360	Australia/New Zealand
20	202	759045	Australia/New Zealand
20	197	880762	Australia/New Zealand
20	205	826506	Australia/New Zealand
20	196	760117	Australia/New Zealand
20	198	906654	Australia/New Zealand
20	186	744964	Australia/New Zealand
20	219	963990	Australia/New Zealand
20	193	783248	Australia/New Zealand
20	227	1147578	Australia/New Zealand
20	203	680677	Australia/New Zealand
20	197	882604	Australia/New Zealand
20	217	933944	Australia/New Zealand
20	208	1073175	Australia/New Zealand
20	220	906419	Australia/New Zealand
20	210	991885	Australia/New Zealand
20	208	868477	Australia/New Zealand
20	200	588927	Australia/New Zealand
20	202	893939	Australia/New Zealand
20	193	722747	Australia/New Zealand
20	198	633054	Australia/New Zealand
20	224	1018347	Australia/New Zealand
20	189	683487	Australia/New Zealand
20	220	770342	Australia/New Zealand
20	196	841001	Australia/New Zealand
20	209	782218	Australia/New Zealand
20	189	820350	Australia/New Zealand
20	210	974389	Australia/New Zealand
20	225	694353	Australia/New Zealand
20	214	805583	Australia/New Zealand
20	197	648105	Australia/New Zealand
20	193	751219	Australia/New Zealand
20	227	1008115	Australia/New Zealand
20	236	940462	Australia/New Zealand
20	203	846374	Australia/New Zealand
20	211	765127	Australia/New Zealand
20	230	888552	Australia/New Zealand
20	209	880566	Australia/New Zealand
20	270	1289117	Australia/New Zealand
20	216	954353	Australia/New Zealand
20	232	858439	Australia/New Zealand
20	209	906420	Australia/New Zealand
20	202	725731	Australia/New Zealand
20	194	624755	Australia/New Zealand
20	195	768321	Australia/New Zealand
20	224	776328	Australia/New Zealand
20	231	811506	Australia/New Zealand
20	210	851723	Australia/New Zealand
20	199	636922	Australia/New Zealand
20	182	743002	Australia/New Zealand
20	205	904147	Australia/New Zealand
20	193	576995	Australia/New Zealand
20	188	929305	Australia/New Zealand
20	202	970491	Australia/New Zealand
20	217	820731	Australia/New Zealand
20	208	774110	Australia/New Zealand
20	206	846029	Australia/New Zealand
20	202	667019	Australia/New Zealand
20	216	908033	Australia/New Zealand
20	232	963204	Australia/New Zealand
20	225	851625	Australia/New Zealand
20	198	774346	Australia/New Zealand
20	223	1117810	Australia/New Zealand
20	228	1140170	Australia/New Zealand
20	222	828423	Australia/New Zealand
20	217	1007770	Australia/New Zealand
20	224	828987	Australia/New Zealand
20	196	743973	Australia/New Zealand
20	213	715098	Australia/New Zealand
20	206	721350	Australia/New Zealand
20	200	757438	Australia/New Zealand
20	216	856348	Australia/New Zealand
20	224	982404	Australia/New Zealand
20	207	897188	Australia/New Zealand
20	216	992421	Australia/New Zealand
20	218	742457	Australia/New Zealand
20	190	857813	Australia/New Zealand
20	202	1043770	Australia/New Zealand
20	181	575482	Australia/New Zealand
20	221	782552	Australia/New Zealand
20	197	853257	Australia/New Zealand
20	197	837405	Australia/New Zealand
20	191	1013009	Australia/New Zealand
20	198	730457	Australia/New Zealand
20	224	1045204	Australia/New Zealand
20	194	1088290	Australia/New Zealand
20	240	844923	Australia/New Zealand
20	230	964121	Australia/New Zealand
20	204	970124	Australia/New Zealand
20	202	817658	Australia/New Zealand
20	221	763183	Australia/New Zealand
20	163	711152	Australia/New Zealand
20	204	725614	Australia/New Zealand
20	213	874846	Australia/New Zealand
20	244	1080404	Australia/New Zealand
20	183	1072051	Australia/New Zealand
20	202	933673	Australia/New Zealand
20	173	747815	Australia/New Zealand
20	203	902020	Australia/New Zealand
20	217	977702	Australia/New Zealand
20	207	768311	Australia/New Zealand
20	232	881103	Australia/New Zealand
20	214	1006174	Australia/New Zealand
20	217	824407	Australia/New Zealand
20	191	780236	Australia/New Zealand
20	192	700299	Australia/New Zealand
20	239	853460	Australia/New Zealand
20	213	874194	Australia/New Zealand
20	203	889733	Australia/New Zealand
20	259	1532062	Australia/New Zealand
20	212	968293	Australia/New Zealand
20	245	833240	Australia/New Zealand
20	215	663869	Australia/New Zealand
20	179	611763	Australia/New Zealand
20	198	807753	Australia/New Zealand
20	212	1059842	Australia/New Zealand
20	191	912826	Australia/New Zealand
20	208	902767	Australia/New Zealand
20	211	783025	Australia/New Zealand
20	223	836064	Australia/New Zealand
20	209	728560	Australia/New Zealand
20	216	878917	Australia/New Zealand
20	201	830246	Australia/New Zealand
20	214	573829	Australia/New Zealand
20	216	595556	Australia/New Zealand
20	195	760430	Australia/New Zealand
20	211	868506	Australia/New Zealand
20	204	855240	Australia/New Zealand
20	195	924244	Australia/New Zealand
20	220	707141	Australia/New Zealand
20	207	872447	Australia/New Zealand
20	227	997897	Australia/New Zealand
20	191	640417	Australia/New Zealand
20	214	990657	Australia/New Zealand
20	190	644875	Australia/New Zealand
20	217	846394	Australia/New Zealand
20	225	845676	Australia/New Zealand
20	208	665203	Australia/New Zealand
20	195	713179	Australia/New Zealand
20	209	943093	Australia/New Zealand
20	244	1170306	Australia/New Zealand
20	198	1053844	Australia/New Zealand
20	215	866961	Australia/New Zealand
20	203	661572	Australia/New Zealand
20	217	940393	Australia/New Zealand
20	196	802021	Australia/New Zealand
20	190	756769	Australia/New Zealand
20	232	914135	Australia/New Zealand
20	223	918829	Australia/New Zealand
20	194	725012	Australia/New Zealand
20	216	846927	Australia/New Zealand
20	227	721652	Australia/New Zealand
20	200	897140	Australia/New Zealand
20	172	586701	Australia/New Zealand
20	222	847707	Australia/New Zealand
20	201	1057611	Australia/New Zealand
20	225	906067	Australia/New Zealand
20	206	914440	Australia/New Zealand
20	217	1044395	Australia/New Zealand
20	225	824126	Australia/New Zealand
20	222	1064894	Australia/New Zealand
20	200	703085	Australia/New Zealand
20	261	1516021	Australia/New Zealand
20	176	672920	Australia/New Zealand
20	217	1090515	Australia/New Zealand
20	208	596972	Australia/New Zealand
20	204	933081	Australia/New Zealand
20	221	897495	Australia/New Zealand
20	199	785599	Australia/New Zealand
20	216	738980	Australia/New Zealand
20	236	1086586	Australia/New Zealand
20	213	858435	Australia/New Zealand
20	233	911872	Australia/New Zealand
20	216	720716	Australia/New Zealand
20	194	706563	Australia/New Zealand
20	240	903537	Australia/New Zealand
20	214	1001009	Australia/New Zealand
20	192	660639	Australia/New Zealand
20	180	635894	Australia/New Zealand
20	216	927982	Australia/New Zealand
20	196	738090	Australia/New Zealand
20	213	729165	Australia/New Zealand
20	219	571659	Australia/New Zealand
20	207	787311	Australia/New Zealand
20	210	773925	Australia/New Zealand
20	186	792068	Australia/New Zealand
20	166	568560	Australia/New Zealand
20	211	1002202	Australia/New Zealand
20	220	1049022	Australia/New Zealand
20	187	863000	Australia/New Zealand
20	200	925596	Australia/New Zealand
20	197	966673	Australia/New Zealand
20	226	751397	Australia/New Zealand
20	193	800236	Australia/New Zealand
20	248	1177597	Australia/New Zealand
20	220	929146	Australia/New Zealand
20	222	890607	Australia/New Zealand
20	194	591195	Australia/New Zealand
20	179	623629	Australia/New Zealand
20	173	654983	Australia/New Zealand
20	245	1032276	Australia/New Zealand
20	190	859199	Australia/New Zealand
20	230	1064431	Australia/New Zealand
20	206	748269	Australia/New Zealand
20	203	874524	Australia/New Zealand
20	242	881720	Australia/New Zealand
20	208	831765	Australia/New Zealand
20	212	886564	Australia/New Zealand
20	221	1241829	Australia/New Zealand
20	203	652256	Australia/New Zealand
20	204	1023650	Australia/New Zealand
20	213	819134	Australia/New Zealand
20	197	750058	Australia/New Zealand
20	246	913530	Australia/New Zealand
20	208	946116	Australia/New Zealand
20	195	1077459	Australia/New Zealand
20	186	778913	Australia/New Zealand
20	217	884253	Australia/New Zealand
20	220	1108935	Australia/New Zealand
20	224	1014969	Australia/New Zealand
20	211	752542	Australia/New Zealand
20	183	600488	Australia/New Zealand
20	214	797857	Australia/New Zealand
20	250	1451736	Australia/New Zealand
20	188	725705	Australia/New Zealand
20	221	906639	Australia/New Zealand
20	226	922682	Australia/New Zealand
20	221	1107122	Australia/New Zealand
20	207	607992	Australia/New Zealand
20	221	782697	Australia/New Zealand
20	210	1034524	Australia/New Zealand
20	202	611904	Australia/New Zealand
20	208	820336	Australia/New Zealand
20	203	989392	Australia/New Zealand
20	204	934530	Australia/New Zealand
20	217	1279686	Australia/New Zealand
20	226	991338	Australia/New Zealand
20	212	822886	Australia/New Zealand
20	205	709540	Australia/New Zealand
20	212	724461	Australia/New Zealand
20	204	790729	Australia/New Zealand
20	214	914887	Australia/New Zealand
20	223	1001806	Australia/New Zealand
20	235	1148620	Australia/New Zealand
20	207	604447	Australia/New Zealand
20	224	1077288	Australia/New Zealand
20	199	637386	Australia/New Zealand
20	257	935176	Australia/New Zealand
20	226	1071340	Australia/New Zealand
20	209	704602	Australia/New Zealand
20	176	707783	Australia/New Zealand
20	217	966338	Australia/New Zealand
20	200	485435	Australia/New Zealand
20	199	929521	Australia/New Zealand
20	242	1206349	Australia/New Zealand
20	225	1089370	Australia/New Zealand
20	196	820156	Australia/New Zealand
20	190	957860	Australia/New Zealand
20	194	811313	Australia/New Zealand
20	193	834294	Australia/New Zealand
20	201	800875	Australia/New Zealand
20	212	754945	Australia/New Zealand
20	193	1050043	Australia/New Zealand
20	197	803816	Australia/New Zealand
20	217	985008	Australia/New Zealand
20	237	1046919	Australia/New Zealand
20	188	739638	Australia/New Zealand
20	246	808471	Australia/New Zealand
20	227	760108	Australia/New Zealand
20	227	1132364	Australia/New Zealand
20	212	872467	Australia/New Zealand
20	224	1055309	Australia/New Zealand
20	229	861920	Australia/New Zealand
20	221	1115657	Australia/New Zealand
20	201	748445	Australia/New Zealand
20	232	753610	Australia/New Zealand
20	188	790250	Australia/New Zealand
20	202	838145	Australia/New Zealand
20	200	695019	Australia/New Zealand
20	184	708837	Australia/New Zealand
20	193	984735	Australia/New Zealand
20	163	765390	Australia/New Zealand
20	186	553322	Australia/New Zealand
20	205	711698	Australia/New Zealand
20	206	795318	Australia/New Zealand
20	211	902856	Australia/New Zealand
20	206	805426	Australia/New Zealand
20	180	810461	Australia/New Zealand
20	211	664164	Australia/New Zealand
20	190	790008	Australia/New Zealand
20	202	989373	Australia/New Zealand
20	207	631838	Australia/New Zealand
20	216	866252	Australia/New Zealand
20	203	850794	Australia/New Zealand
20	213	862351	Australia/New Zealand
20	188	894001	Australia/New Zealand
20	220	731056	Australia/New Zealand
20	211	859941	Australia/New Zealand
20	186	814043	Australia/New Zealand
20	214	1187115	Australia/New Zealand
20	214	956992	Australia/New Zealand
20	193	668378	Australia/New Zealand
20	202	1108770	Australia/New Zealand
20	204	950299	Australia/New Zealand
20	209	913707	Australia/New Zealand
20	235	848397	Australia/New Zealand
20	186	783479	Australia/New Zealand
20	245	1244576	Australia/New Zealand
20	230	811106	Australia/New Zealand
20	204	781150	Australia/New Zealand
20	201	1004830	Australia/New Zealand
20	210	853140	Australia/New Zealand
20	214	869829	Australia/New Zealand
20	200	776784	Australia/New Zealand
20	212	805667	Australia/New Zealand
20	190	749878	Australia/New Zealand
20	247	953514	Australia/New Zealand
20	222	919469	Australia/New Zealand
20	208	834241	Australia/New Zealand
20	196	1009670	Australia/New Zealand
20	213	707956	Australia/New Zealand
20	204	719373	Australia/New Zealand
20	220	896441	Australia/New Zealand
20	184	615623	Australia/New Zealand
20	221	1161070	Australia/New Zealand
20	200	642625	Australia/New Zealand
20	191	596511	Australia/New Zealand
20	209	733944	Australia/New Zealand
20	205	770759	Australia/New Zealand
20	207	632217	Australia/New Zealand
20	218	1049353	Australia/New Zealand
20	220	757572	Australia/New Zealand
20	233	1079813	Australia/New Zealand
20	195	728774	Australia/New Zealand
20	215	934706	Australia/New Zealand
20	197	1074384	Australia/New Zealand
20	217	921624	Australia/New Zealand
20	206	990434	Australia/New Zealand
20	222	801784	Australia/New Zealand
20	201	761929	Australia/New Zealand
20	194	872427	Australia/New Zealand
20	189	750116	Australia/New Zealand
20	183	625298	Australia/New Zealand
20	192	616486	Australia/New Zealand
20	211	1130160	Australia/New Zealand
20	210	925621	Australia/New Zealand
20	222	912824	Australia/New Zealand
20	281	1547032	Australia/New Zealand
20	223	844230	Australia/New Zealand
20	173	758499	Australia/New Zealand
20	179	927515	Australia/New Zealand
20	188	863807	Australia/New Zealand
20	197	720886	Australia/New Zealand
20	213	805181	Australia/New Zealand
20	215	1010922	Australia/New Zealand
20	197	768844	Australia/New Zealand
20	185	667168	Australia/New Zealand
20	222	676247	Australia/New Zealand
20	191	912936	Australia/New Zealand
20	231	995523	Australia/New Zealand
20	254	908829	Australia/New Zealand
20	225	1018155	Australia/New Zealand
20	205	777915	Australia/New Zealand
20	210	1193474	Australia/New Zealand
20	198	636738	Australia/New Zealand
20	208	713658	Australia/New Zealand
20	207	834126	Australia/New Zealand
20	205	634785	Australia/New Zealand
20	194	722894	Australia/New Zealand
20	196	752280	Australia/New Zealand
20	199	789057	Australia/New Zealand
20	210	658307	Australia/New Zealand
20	230	902506	Australia/New Zealand
20	198	733057	Australia/New Zealand
20	225	890487	Australia/New Zealand
20	179	701390	Australia/New Zealand
20	202	671787	Australia/New Zealand
20	206	739157	Australia/New Zealand
20	235	927229	Australia/New Zealand
20	214	863782	Australia/New Zealand
20	207	774703	Australia/New Zealand
20	195	644121	Australia/New Zealand
20	208	772141	Australia/New Zealand
20	242	917706	Australia/New Zealand
20	213	794937	Australia/New Zealand
20	204	713504	Australia/New Zealand
20	164	738703	Australia/New Zealand
20	223	846304	Australia/New Zealand
20	227	868202	Australia/New Zealand
20	221	751070	Australia/New Zealand
20	174	675038	Australia/New Zealand
20	221	905861	Australia/New Zealand
20	204	873497	Australia/New Zealand
20	184	639788	Australia/New Zealand
20	183	825168	Australia/New Zealand
20	206	673879	Australia/New Zealand
20	205	695926	Australia/New Zealand
20	222	1032444	Australia/New Zealand
20	213	912170	Australia/New Zealand
20	193	931505	Australia/New Zealand
20	197	861232	Australia/New Zealand
20	188	933492	Australia/New Zealand
20	208	862736	Australia/New Zealand
20	203	778351	Australia/New Zealand
20	209	671002	Australia/New Zealand
20	236	927732	Australia/New Zealand
20	234	941342	Australia/New Zealand
20	204	674643	Australia/New Zealand
20	251	793781	Australia/New Zealand
20	214	990992	Australia/New Zealand
20	214	1232378	Australia/New Zealand
20	171	623440	Australia/New Zealand
20	189	792691	Australia/New Zealand
20	213	875305	Australia/New Zealand
20	207	808174	Australia/New Zealand
20	205	688214	Australia/New Zealand
20	190	817208	Australia/New Zealand
20	198	624569	Australia/New Zealand
20	224	942587	Australia/New Zealand
20	223	991057	Australia/New Zealand
20	193	852157	Australia/New Zealand
20	200	766365	Australia/New Zealand
20	230	656585	Australia/New Zealand
20	174	688384	Australia/New Zealand
20	182	948650	Australia/New Zealand
20	195	702384	Australia/New Zealand
20	207	631587	Australia/New Zealand
20	206	837226	Australia/New Zealand
20	203	775573	Australia/New Zealand
20	205	885661	Australia/New Zealand
20	214	1036752	Australia/New Zealand
20	203	732786	Australia/New Zealand
20	223	879354	Australia/New Zealand
20	216	783612	Australia/New Zealand
20	223	1145811	Australia/New Zealand
20	214	987843	Australia/New Zealand
20	204	771753	Australia/New Zealand
20	212	802013	Australia/New Zealand
20	240	602493	Australia/New Zealand
20	205	739202	Australia/New Zealand
20	211	705754	Australia/New Zealand
20	214	917359	Australia/New Zealand
20	227	1060817	Australia/New Zealand
20	171	734559	Australia/New Zealand
20	223	871590	Australia/New Zealand
20	195	692111	Australia/New Zealand
20	218	880740	Australia/New Zealand
20	193	862107	Australia/New Zealand
20	211	821285	Australia/New Zealand
20	236	1053185	Australia/New Zealand
20	199	544557	Australia/New Zealand
20	218	947937	Australia/New Zealand
20	210	703632	Australia/New Zealand
20	196	797732	Australia/New Zealand
20	200	822901	Australia/New Zealand
20	202	1029309	Australia/New Zealand
20	232	1024488	Australia/New Zealand
20	219	612487	Australia/New Zealand
20	191	795591	Australia/New Zealand
20	196	861379	Australia/New Zealand
20	231	1009670	Australia/New Zealand
20	198	654812	Australia/New Zealand
20	204	795952	Australia/New Zealand
20	218	686653	Australia/New Zealand
20	229	829216	Australia/New Zealand
20	238	685260	Australia/New Zealand
20	222	866678	Australia/New Zealand
20	230	696999	Australia/New Zealand
20	220	976386	Australia/New Zealand
20	193	829368	Australia/New Zealand
20	238	1099834	Australia/New Zealand
20	194	889147	Australia/New Zealand
20	188	784814	Australia/New Zealand
20	211	1063917	Australia/New Zealand
20	220	1010765	Australia/New Zealand
20	198	690466	Australia/New Zealand
20	234	869079	Australia/New Zealand
20	216	856789	Australia/New Zealand
20	226	1169120	Australia/New Zealand
20	196	697693	Australia/New Zealand
20	227	972555	Australia/New Zealand
20	219	856786	Australia/New Zealand
20	234	1074877	Australia/New Zealand
20	211	1109723	Australia/New Zealand
20	213	979511	Australia/New Zealand
20	226	756136	Australia/New Zealand
20	203	600583	Australia/New Zealand
20	200	649856	Australia/New Zealand
20	219	912635	Australia/New Zealand
20	205	849985	Australia/New Zealand
20	213	954151	Australia/New Zealand
20	202	803037	Australia/New Zealand
20	231	886865	Australia/New Zealand
20	172	604449	Australia/New Zealand
[truncated: 187,001 more rows]
